# Supplementary material for: A novel risk prediction nomogram for early death in patients with resected synchronous multiple primary colorectal cancer based on the SEER database
Source: Int J Colorectal Dis. 2023 May 16;38(1):130. doi: 10.1007/s00384-023-04435-4 (PMC10188377; doi:10.1007/s00384-023-04435-4)
Supplement: Supplementary file 1 — Supplementary file1 (XLS 32 KB) [file 384_2023_4435_MOESM1_ESM.xls]

## Sheet: Sheet1
		Variables	Overall (n=4386)	No early death (n=3988)	All-cause early death (n=398)	Cancer-specifific early death (n=263)
		Sex
		Female	2021(46.08%）	1810 (45.39%）	211 (53.02%）	143 (54.37%）
		Male	2365(53.92%）	2178 (54.61%）	187 (46.98%）	120 (45.63%）
		Age（years）
		<50	339(7.73%）	334 (8.38%）	5 (1.26%）	4 (1.52%）
		50-59	564(12.86%）	549 (13.77%）	15 (3.77%）	13 (4.94%）
		60-69	952(21.70%）	901 (22.59%）	51 (12.81%）	36 (13.69%）
		70-79	1281(29.21%）	1168 (29.29%）	113 (28.39%）	67 (25.48%）
		80-89	1117(25.47%）	924 (23.17%）	193 (48.49%）	125 (47.53%）
		≥90	133(3.03%）	112 (2.81%）	21 (5.28%）	18 (6.84%）
		Race
		White	3478(79.30%）	3155 (79.11%）	323 (81.16%）	210 (79.85%）
		Black	368(8.39%）	335 (8.40%）	33 (8.29%）	26 (9.89%）
		Other	540(12.31%）	498 (12.49%）	42 (10.55%）	27 (10.27%）
		Marital
		Married	2272(51.80%）	2113 (52.98%）	159 (39.95%）	104 (39.54%）
		UnMarried	1958(44.64%）	1732 (43.43%）	226 (56.78%）	151 (57.41%）
		Unknown	156(3.55%）	143 (3.59%）	13 (3.27%）	8 (3.04%）
		Tumor number
		2	4087(93.18%）	3728 (93.53%）	359 (90.20%）	238 (90.49%）
		≥3	297(6.77%）	258 (6.47%）	39 (9.80%）	25 (9.51%）
		Tumor postion
		Unilateral group	1466(33.42%）	1338 (33.57%）	128 (32.16%）	84 (31.94%）
		Bilateral / rectum-colon synchronous group	2918(66.53%）	2648 (66.43%）	270 (67.84%）	179 (68.06%）
		Histology
		Adenocarcinoma	3762(85.77%）	3432 (86.06%）	330 (82.91%）	217 (82.51%）
		Mucinous adenocarcinoma/ signet-ring cell carcinoma	624(14.23%）	556 (13.94%）	68 (17.09%）	46 (17.49%）
		Grade
		Well/moderately	3157(71.98%）	2901 (72.74%）	256 (64.32%）	152 (57.79%）
		Poorly/undifferentiated	1089(24.83%）	959 (24.05%）	130 (32.66%）	103 (39.16%）
		Unknown	140(3.19%）	128 (3.21%）	12 (3.02%）	8 (3.04%）
		T stage
		T1/2	965(22.00%）	913 (22.89%）	52 (13.07%）	25 (9.51%）
		T3	2635(60.07%）	2408 (60.38%）	227 (57.04%）	143 (54.37%）
		T4	597(13.61%）	522 (13.09%）	75 (18.84%）	58 (22.05%）
		TX	189(4.31%）	145 (3.64%）	44 (11.06%）	37 (14.07%）
		N stage
		N0	2346(53.49%）	2181 (54.69%）	165 (41.46%）	93 (35.36%）
		N1	1239(28.25%）	1109 (27.81%）	130 (32.66%）	85 (32.32%）
		N2	758(17.28%）	660 (16.55%）	98 (24.62%）	81 (30.80%）
		NX	43(0.98%）	38 (0.95%）	5 (1.26%）	4 (1.52%）
		M stage
		M0	3751(85.52%）	3476 (87.16%）	275 (69.10%）	154 (58.56%）
		M1	635(14.48%）	512 (12.84%）	123 (30.90%）	109 (41.44%）
		Tumor size(mm)
		≤50	2355(53.69%）	2168 (54.36%）	187 (46.98%）	117 (44.49%）
		>50	1625(37.05%）	1445 (36.23%）	180 (45.23%）	129 (49.05%）
		Unknown	406(9.25%）	375 (9.40%）	31 (7.79%）	17 (6.46%）
		Chemotherapy
		Yes	1523(34.72%）	1487 (37.29%）	36 (9.05%）	28 (10.65%）
		No/Unknown	2863(65.27%）	2501 (62.71%）	362 (90.95%）	235 (89.35%）
		Radiotherapy
		Yes	452(10.30%）	446 (11.18%）	6 (1.51%）	3 (1.14%）
		No/Unknown	3934(89.69%）	3542 (88.82%）	392 (98.49%）	260 (98.86%）
		Surgery
		Non-extensive excision	3868(88.19%）	3523 (88.34%）	345 (86.68%）	228 (86.69%）
		Extensive resection	518(11.81%）	465 (11.66%）	53 (13.32%）	35 (13.31%）
